# Supplementary material for: Cerebral venous thrombosis in post-lumbar puncture intracranial hypotension: case report and review of literature
Source: F1000Res. 2014 Feb 11;3:41. [Version 1] doi: 10.12688/f1000research.3-41.v1 (PMC3945949; doi:10.12688/f1000research.3-41.v1)
Supplement: Review of literature of cerebral venous thrombosis associated with post-lumbar puncture intracranial hypotension — This table shows 52 cases identified by reviewing the published literature (PubMed search) in September 2013. Details include obstetric associated PL-IHS patients and non-obstetric associated patients, subjected to post-diagnostic lumbar puncture spinal or epidural anesthesia for non-obstretic surgeries, lumbar intrathecal injection for chemotherapy or myelography, and insertion lumbar drain. [file f1000research-3-3524-s0000.tgz]

Archive with 1 entries (1 files):
- Supplementary_file_review_literature.csv
