# Supplementary material for: Cerebral venous thrombosis in post-lumbar puncture intracranial hypotension: case report and review of literature
Source: F1000Res. 2014 Feb 11;3:41. [Version 1] doi: 10.12688/f1000research.3-41.v1 (PMC3945949; doi:10.12688/f1000research.3-41.v1)
Supplement: Review of literature of cerebral venous thrombosis associated with post-lumbar puncture intracranial hypotension — This table shows 52 cases identified by reviewing the published literature (PubMed search) in September 2013. Details include obstetric associated PL-IHS patients and non-obstetric associated patients, subjected to post-diagnostic lumbar puncture spinal or epidural anesthesia for non-obstretic surgeries, lumbar intrathecal injection for chemotherapy or myelography, and insertion lumbar drain. [file f1000research-3-3524-s0000.tgz › Supplementary_file_review_literature.csv]

Cases	PMID/DOI	Age	Sex	Type of procedure	Post-partum state	Time to diagnosis (days)	Postural headache	Change in pattern of headache	Prothrombotic condition	Presence of Multiple Sclerosis	Received heparin or EBP prior CVST	Venous thrombosis site on imaging	Treatment for thrombosis	Response to therapy	Follow up (months)	Follow up imaging for recanalisation
Wilder-Smith et al, 1997	9328253	26	F	Diag Lumbar puncture	No	3	Yes	Yes	Factor V Leiden mutation, IV corticosteroids, oral contraceptive pill intake	No	No	Superior sagittal sinus	Anticoagulation	Good	7	Yes
Aidi et al, 1999	11279971	30	F	Diag Lumbar puncture	No	2	Yes	Yes	None	Yes	Epidural Blood Patch	Superior sagittal sinus, lateral sinus	Anticoagulation	Good	None	Not done
Aidi et al, 1999	11279971	36	F	Diag Lumbar puncture	No	3	Yes	Yes	None	Yes	No	Superior sagittal sinus	Anticoagulation	Good	6	Not done
Albucher et al 1999	10473914		F	Diag Lumbar puncture	No				None	Yes
Albucher et al 1999	10473914		M	Diag Lumbar puncture	No				None	Yes
Albucher et al 1999	10473914		F	Diag Lumbar puncture	No				None	Yes
Stadler et al , 2000	10743014			Diag Lumbar puncture	No					Yes				Death
Stadler et al , 2000	10743014			Diag Lumbar puncture	No					Yes
Giorgetti et al , 2001	10.1007/PL00012186	34	F	Diag Lumbar puncture	No	8	Yes	Yes	None	Yes	No	Superior sagittal sinus, transverse sinus , sigmoid sinus	Anticoagulation	Good	None	Not done
Gunal et al , 2002	11803195			Diag Lumbar puncture	No					Yes
Mouraux et al 2002	12242562	35	F	Diag Lumbar puncture	No	2	Yes	No	None	Yes	No		Anticoagulation	Good	6	Yes
Benzon et al, 2003	12567347	32	M	Diag Lumbar puncture	No		Yes	No	Lymphoblastic leukemia		No		Anticoagulation & epidural blood patch	Good	6
Vandenberghe et al, 2003	12534995	23	F	Diag Lumbar puncture	No	6			oral contraceptive pill intake	Yes ( IV corticosteroids)		Superior sagittal sinus , lateral sinus, straight sinus		Poor
Vandenberghe et al, 2003	12534995	19	F	Diag Lumbar puncture	No	9			oral contraceptive pill intake	Yes (IV corticosteroids)		Superior sagittal sinus		Good
Pfeilschifter et al, 2009	19707734	49	F	Diag Lumbar puncture	No	5	Yes	No	Protein S & heterozygous Factor V Leiden Mutation		No	Superior sagittal sinus, vein of Trolard	Anticoagulation & decompressive surgery	Poor	>1	No
Ferrante et al, 2009	19222597	19	F	Diag Lumbar puncture	No	Few days	Yes	Yes	Oral contraceptive pill intake		No	Lateral sinus	Anticoagulation	Good	1	Yes
Casado-Menendez et al, 2011	21312173	44	F	Diag Lumbar puncture	No	3	Yes	Yes	None	No	No	Superior sagittal sinus, cortical vein	Anticoagulation	Good	None	Not done
Ravindran et a, 1989	2774287	18	F	Epidural analgesia	Yes	10	Yes	No	Not done	no	Epidural Blood Patch	Superior sagittal sinus	None	Good	None	Yes (partial)
Stocks et al, 2000	10793608	20	F	Epidural analgesia	Yes	7	Yes	No	None	No	Epidural Blood Patch	Cortical vein	None	Good	1	Not done
Barrett et al , 2005	15769582	18	F	Epidural analgesia	Yes		Yes	Yes	None	No	Epidural Blood Patch		Anticoagulation	Good	None
Karci et al, 2005	16372591	34	F	Epidural analgesia	Yes	6	No	No	Protein C deficiency	No	No	Superior sagittal sinus	Anticoagulation	Good	None	Yes
Kueper et al, 2008	18460011	30	F	Epidural analgesia	Yes	8	Yes	No	Heterozygous Factor V Leiden mutation	No	Epidural Blood Patch	Cortical vein	Anticoagulation	Good	None	Not done
Can et al, 2008	18590583	35	F	Epidural analgesia	Yes	7	No	No	Protein S deficiency	No	Epidural Blood Patch	Superior sagittal sinus, transverse sinus, sigmoid sinus	Anticoagulation	Good	2	Yes
Jungmann et al, 2009	19107452	31	F	Epidural analgesia	Yes	7	Yes	Yes (6th day)	Prothrombin mutation 20210A	No	Low molecular weight heparin	Superior sagittal sinus	Anticoagulation	Good	None	Not done
Borum et al, 1997	9054267	22	F	Epidural anesthesia	Yes	10	No	Yes	None	No	Epidural Blood Patch	Left tranverse sinus	Anticoagulation	Good	6	Not done
Todorov et al, 2005	16244019	23	F	Epidural anesthesia	Yes	9	Yes	Yes	Protein S deficiency	No	No	Superior sagittal sinus	Anticoagulation	Good	5	Not done
Kapessidou et al, 2006	16987857	21	F	Epidural anesthesia	Yes	8	No	No	None	No	No	Superior sagittal sinus, cortical vein	Anticoagulation	Good	3	Not done
Katzin et al, 2007	17359517	37	F	Epidural anesthesia	Yes	4	Yes	Yes	none	No	Epidural Blood Patch	Cortical vein	Anticoagulation	Good	3	Yes
Yildiz et al, 2010	20504217	23	M	Epidural anesthesia	No(pilonidal sinus surgery)	2	Yes	Yes	PAI-1 inhibitor mutation	No	No	Cortical vein	Anticoagulation	Good	None	Not done
Yildiz et al, 2010	20504217	34	M	Epidural anesthesia (inguinal hernia)	No	3	Yes	No	MTHFR mutation	No	No	Cortical vein	Anticoagulation	Good	None	Not done
Yildiz et al, 2010	20504217	24	F	Epidural anesthesia (multiple attempts)	Yes	5	Yes	No	none	No	No	Cortical vein	Anticoagulation	Good	None	Not done
Milhaud et al, 2000	10809928	35	F	Epidural injection of hydrocortisone	No	4	Yes	No	Protein C deficiency	No	No		Anticoagulation	Good	2	Yes
Ferrante et al , 2008	18096024	52	F	Epidural steroid & anesthetic injection	No	7	Yes	No	None	No	No	Cortical vein	Epidural Blood Patch	Good	4	Yes
Ghatge et al, 2008	18499437	22	F	Failed Epidural analgesia	Yes	11	Yes	Yes	Not done	No	Epidural blood patch	Vein of Galen, superior sagittal sinus, straight sinus	Anticoagulation	Good	None	Yes
Grynblat et al, 1995	9338936		F	Intradural injection steriods	No				Not known	No
Grynblat et al , 1995	9338936		F	Intradural injection steriods	No				Not known	No
Ergan et al, 1997	9338936	34	F	Intradural injection steriods	No		Yes		Not known	No	No
Ergan et al, 1997	9338936	47	F	Intradural injection steriods	No		Yes		Not known	No	No
Bienfait et al, 2002	12428129	57	M	Intrathecal Methotrexate	No	7	Yes	No	Lymphocytic lymphoma	No	No		Anticoagulation	Good	12	No
Wilder-Smith et al, 1997	9328253	46	F	Lumbar myelography	No (back pain)	Few days	Yes	Yes	None	No	No	Superior sagittal sinus, straight sinus	Anticoagulation	Good	6	Yes
Wilder-Smith et al, 1997	9328253	40	M	Peridural anesthesia	No (lithotripsy)	9	Yes	Yes	Factor V Leiden mutation	No	No	Superior sagittal sinus, lateral sinus, straight sinus	Anticoagulation	Good	3	Yes
Wilder-Smith et al, 1997	9328253	30	F	Peridural anesthesia	No (knee surgery)	3	Yes	No	Not done	No	Unfractionated heparin	Superior sagittal sinus, lateral sinus, straight sinus	Anticoagulation	Death	-
Wilder-Smith et al, 1997	9328253	23	M	Peridural anesthesia	No (knee surgery)	9	Yes	Yes	Factor V Leiden mutation	No	Unfractionated heparin	Superior sagittal sinus, cortical vein	Anticoagulation	Poor	36	Not done
Hartley et al, 1992	1286426	51	M	Post-myelography	No					No
Brugeilles et al, 1996	8880713	24	M	Post-myelography	No					No
Schou et al, 1986	3963444	35	M	Spinal anesthesia	No	6	Yes	No	Not done	No	Unfractionated heparin	superior sagittal sinus	Anticoagulation	Good	1	Not done
Younker et al, 1986	3752549	20	F	Epidural anesthesia (2 failed attempts)	Yes	7	No	No	None	No	Epidural Blood Patch	superior sagittal sinus	Anticoagulation	Good	2	Not done
Present case		31	F	Spinal anesthesia	Yes	12	Yes	5 (yes)	Protein C & S deficiency	No	Low molecular weight heparin	superior sagittal sinus, cortical vein	Anticoagulation	Good	3	Not done
Miglis et al, 2010	19834826	45	F	Spinal surgery & lumbar drain	No	11	No	No	None	No	No	Lateral sinus, internal jugular vein	Anticoagulation	Poor	None	No
Sinha et al, 2010	19849682	25	F	Unsuccessful Epidural analgesia	Yes	9	Yes	4 (yes)	Not done	No	No	Cortical vein	Epidural blood patch	Good	1	Not done
Albayram et al, 2009	19562828	25	F	Unsuccessful Epidural anesthesia	Yes	6	Yes	No	None	No	No	Cortical vein	Anticoagulation & epidural blood patch	Good	1	Yes
Hubbert et al, 1987	3826678	31	F	Epidural anesthesia (multiple attempts)	Yes	4	Yes	No	Not done	No	No	Cortical vein	Diazepam, Phenytoin, Dexamethasone	Poor	20	Not done
Gonen et al, 2013	23813512	36	F	Unsuccessful Epidural analgesia	Yes	10	Yes	Yes	Not done	No	No	superior sagittal sinus	Anticoagulation	Good	1	Yes
